# Supplementary material for: High-throughput sequencing to analyze changes in the human scalp microbiome during the use of a shampoo
Source: BMC Microbiol. 2025 Aug 11;25:497. doi: 10.1186/s12866-025-04260-5 (PMC12337528; doi:10.1186/s12866-025-04260-5)
Supplement: Supplementary file 2 — Supplementary Material 2 [file 12866_2025_4260_MOESM2_ESM.xlsx]

## Sheet: bacterial
physicochemical factors	r	p	linecolor	linesize	ASV	taxa
oil	0.372552	0.017912	positive	0.372552	ASV_1324	k__Bacteria;p__Actinobacteriota;c__Actinobacteria;o__Actinomycetales;f__Actinomycetaceae;g__Varibaculum
oil	0.370111	0.018737	positive	0.370111	ASV_155	k__Bacteria;p__Proteobacteria;c__Gammaproteobacteria;o__Pseudomonadales;f__Pseudomonadaceae;g__Pseudomonas
oil	0.368859	0.019173	positive	0.368859	ASV_1525	k__Bacteria;p__Firmicutes;c__Clostridia;o__Lachnospirales;f__Lachnospiraceae
oil	0.349964	0.026849	positive	0.349964	ASV_1311	k__Bacteria;p__Firmicutes;c__Clostridia;o__Lachnospirales;f__Lachnospiraceae
oil	0.345446	0.02902	positive	0.345446	ASV_1406	k__Bacteria;p__Proteobacteria;c__Alphaproteobacteria;o__Rhizobiales;f__Beijerinckiaceae;g__Microvirga
oil	0.316912	0.046321	positive	0.316912	ASV_1576	k__Bacteria;p__Actinobacteriota;c__Rubrobacteria;o__Rubrobacterales;f__Rubrobacteriaceae;g__Rubrobacter;s__
oil	0.316641	0.046518	positive	0.316641	ASV_1238	k__Bacteria;p__Firmicutes;c__Bacilli;o__RF39
oil	-0.316052	0.046949	negative	0.316052	ASV_1027	k__Bacteria;p__Chloroflexi;c__KD4-96;o__;f__;g__;s__
oil	-0.316641	0.046518	negative	0.316641	ASV_1218	k__Bacteria;p__Planctomycetota;c__Planctomycetes;o__Planctomycetales;f__;g__;s__
oil	-0.322998	0.042063	negative	0.322998	ASV_1098	k__Bacteria;p__Actinobacteriota;c__Actinobacteria;o__Propionibacteriales;f__Nocardioidaceae;g__Nocardioides
oil	-0.325516	0.040398	negative	0.325516	ASV_13	k__Bacteria;p__Proteobacteria;c__Gammaproteobacteria;o__Enterobacterales;f__Shewanellaceae;g__Shewanella
oil	-0.339793	0.031939	negative	0.339793	ASV_1371	k__Bacteria;p__Actinobacteriota;c__Actinobacteria;o__Actinomycetales;f__Actinomycetaceae;g__F0332;s__
oil	-0.348392	0.027588	negative	0.348392	ASV_1011	k__Bacteria;p__Proteobacteria;c__Alphaproteobacteria;o__Sphingomonadales;f__Sphingomonadaceae;g__Sphingobium
oil	-0.348677	0.027453	negative	0.348677	ASV_1016	k__Bacteria;p__Bacteroidota;c__Bacteroidia
oil	-0.368048	0.019459	negative	0.368048	ASV_1660	k__Bacteria;p__Deinococcota;c__Deinococci;o__Deinococcales;f__Deinococcaceae;g__Deinococcus;s__Deinococcus_sp_NW-56
oil	-0.429651	0.005661	negative	0.429651	ASV_1370	k__Bacteria;p__Firmicutes;c__Bacilli;o__Exiguobacterales;f__Exiguobacteraceae;g__Exiguobacterium
oil	-0.447313	0.003804	negative	0.447313	ASV_164	k__Bacteria;p__Firmicutes;c__Bacilli;o__Lactobacillales;f__Lactobacillaceae;g__Lactobacillus;s__Lactobacillus_iners
moisture	0.439119	0.004586	positive	0.439119	ASV_1389	k__Bacteria;p__Firmicutes;c__Clostridia;o__Lachnospirales;f__Lachnospiraceae
moisture	0.416383	0.007529	positive	0.416383	ASV_1170	k__Bacteria;p__Proteobacteria;c__Gammaproteobacteria;o__Burkholderiales;f__Comamonadaceae;g__Comamonas
moisture	0.406759	0.009196	positive	0.406759	ASV_1264	k__Bacteria;p__Firmicutes;c__Clostridia;o__Lachnospirales;f__Lachnospiraceae;g__[Ruminococcus]_torques_group
moisture	0.377752	0.016255	positive	0.377752	ASV_1085	k__Bacteria;p__Bacteroidota;c__Ignavibacteria;o__Ignavibacteriales;f__Ignavibacteriaceae;g__Ignavibacterium;s__
moisture	0.377752	0.016255	positive	0.377752	ASV_1126	k__Archaea;p__Euryarchaeota;c__Methanobacteria;o__Methanobacteriales;f__Methanobacteriaceae;g__Methanobacterium;s__
moisture	0.377752	0.016255	positive	0.377752	ASV_1242	k__Bacteria;p__Actinobacteriota;c__Actinobacteria;o__Propionibacteriales;f__Propionibacteriaceae;g__Propionimicrobium;s__
moisture	0.377752	0.016255	positive	0.377752	ASV_1286	k__Bacteria;p__Chloroflexi;c__Anaerolineae;o__SJA-15;f__;g__;s__
moisture	0.377752	0.016255	positive	0.377752	ASV_1669	k__Bacteria;p__Caldatribacteriota;c__Caldatribacteriia;o__Caldatribacteriales;f__Caldatribacteriaceae;g__Candidatus_Caldatribacterium;s__Atribacteria_bacterium_JGI_0000079-F20
moisture	0.377752	0.016255	positive	0.377752	ASV_1688	k__Bacteria;p__Bacteroidota;c__Bacteroidia;o__Sphingobacteriales;f__ST-12K33;g__;s__
moisture	0.371223	0.018357	positive	0.371223	ASV_1371	k__Bacteria;p__Actinobacteriota;c__Actinobacteria;o__Actinomycetales;f__Actinomycetaceae;g__F0332;s__
moisture	0.369287	0.019023	positive	0.369287	ASV_1470	k__Bacteria;p__Proteobacteria;c__Alphaproteobacteria;o__Rhizobiales;f__Rhizobiaceae;g__Aureimonas
moisture	0.35838	0.023163	positive	0.35838	ASV_1069	k__Bacteria;p__Bacteroidota;c__Bacteroidia;o__Cytophagales;f__Spirosomaceae;g__Pseudarcicella;s__
moisture	0.35838	0.023163	positive	0.35838	ASV_1435	k__Bacteria;p__Firmicutes;c__Clostridia;o__Oscillospirales;f__Ruminococcaceae;g__Ruminococcus
moisture	0.35838	0.023163	positive	0.35838	ASV_1670	k__Bacteria;p__Actinobacteriota;c__Actinobacteria;o__Frankiales;f__Sporichthyaceae;g__hgcI_clade
moisture	0.357883	0.023368	positive	0.357883	ASV_1552	k__Bacteria;p__Acidobacteriota;c__Thermoanaerobaculia;o__Thermoanaerobaculales;f__Thermoanaerobaculaceae;g__Subgroup_10;s__Acidobacteria_bacterium_WY67
moisture	0.35689	0.023783	positive	0.35689	ASV_1040	k__Bacteria;p__Bacteroidota;c__Bacteroidia;o__Flavobacteriales;f__Crocinitomicaceae;g__Fluviicola;s__
moisture	0.35689	0.023783	positive	0.35689	ASV_1047	k__Bacteria;p__Bacteroidota;c__Bacteroidia;o__Chitinophagales;f__Saprospiraceae
moisture	0.35689	0.023783	positive	0.35689	ASV_1075	k__Bacteria;p__Bacteroidota;c__Bacteroidia;o__Chitinophagales;f__Chitinophagaceae;g__Sediminibacterium
moisture	0.35689	0.023783	positive	0.35689	ASV_1081	k__Bacteria;p__Actinobacteriota;c__Actinobacteria;o__Micrococcales;f__Micrococcaceae
moisture	0.35689	0.023783	positive	0.35689	ASV_1269	k__Bacteria;p__Bacteroidota;c__Bacteroidia;o__Sphingobacteriales;f__NS11-12_marine_group;g__;s__
moisture	0.35689	0.023783	positive	0.35689	ASV_1320	k__Bacteria;p__Firmicutes;c__Clostridia;o__Lachnospirales;f__Lachnospiraceae;g__Blautia;s__Blautia_sp_Marseille-P3087
moisture	0.35689	0.023783	positive	0.35689	ASV_1462	k__Bacteria;p__Planctomycetota;c__Phycisphaerae;o__Tepidisphaerales;f__WD2101_soil_group;g__;s__
moisture	0.35689	0.023783	positive	0.35689	ASV_1526	k__Bacteria;p__Proteobacteria;c__Alphaproteobacteria;o__Rhizobiales;f__Rhizobiaceae;g__Aquamicrobium;s__Aquamicrobium_defluvii
moisture	0.35689	0.023783	positive	0.35689	ASV_1530	k__Bacteria;p__Bacteroidota;c__Bacteroidia;o__Flavobacteriales;f__Flavobacteriaceae;g__Myroides
moisture	0.35689	0.023783	positive	0.35689	ASV_1557	k__Bacteria;p__Firmicutes;c__Clostridia;o__Oscillospirales;f__Butyricicoccaceae;g__Butyricicoccus;s__
moisture	0.35689	0.023783	positive	0.35689	ASV_159	k__Bacteria;p__Verrucomicrobiota;c__Verrucomicrobiae;o__;f__;g__;s__
moisture	0.35689	0.023783	positive	0.35689	ASV_1672	k__Bacteria;p__Firmicutes;c__Clostridia;o__Oscillospirales;f__[Eubacterium]_coprostanoligenes_group;g__;s__
moisture	0.356421	0.023981	positive	0.356421	ASV_100	k__Bacteria;p__Proteobacteria;c__Gammaproteobacteria;o__Enterobacterales;f__Aeromonadaceae;g__Aeromonas
moisture	0.347105	0.028206	positive	0.347105	ASV_1633	k__Bacteria;p__Chloroflexi;c__Gitt-GS-136;o__;f__;g__;s__
moisture	0.346707	0.0284	positive	0.346707	ASV_1457	k__Bacteria;p__Actinobacteriota;c__Actinobacteria;o__Micrococcales;f__Intrasporangiaceae;g__Terrabacter
moisture	0.344944	0.02927	positive	0.344944	ASV_1127	k__Bacteria;p__Proteobacteria;c__Gammaproteobacteria;o__Pseudomonadales;f__Moraxellaceae;g__Psychrobacter
moisture	0.33889	0.032427	positive	0.33889	ASV_1498	k__Bacteria;p__Proteobacteria;c__Alphaproteobacteria;o__Rhizobiales;f__Rhizobiaceae;g__Ochrobactrum
moisture	0.326342	0.039863	positive	0.326342	ASV_1247	k__Bacteria;p__Verrucomicrobiota;c__Verrucomicrobiae;o__Chthoniobacterales;f__Chthoniobacteraceae;g__Candidatus_Udaeobacter;s__
moisture	0.319378	0.044556	positive	0.319378	ASV_1698	k__Bacteria;p__Firmicutes;c__Clostridia;o__Oscillospirales;f__Oscillospiraceae;g__UCG-002;s__
moisture	0.318351	0.045284	positive	0.318351	ASV_1634	k__Bacteria;p__Proteobacteria;c__Gammaproteobacteria;o__Pseudomonadales;f__Moraxellaceae;g__Moraxella
moisture	0.316656	0.046507	positive	0.316656	ASV_1650	k__Bacteria;p__Bacteroidota;c__Bacteroidia;o__Flavobacteriales;f__Flavobacteriaceae;g__Flavobacterium
moisture	-0.316159	0.046871	negative	0.316159	ASV_1016	k__Bacteria;p__Bacteroidota;c__Bacteroidia
moisture	-0.326342	0.039863	negative	0.326342	ASV_1438	k__Bacteria;p__Proteobacteria;c__Alphaproteobacteria;o__Sphingomonadales;f__Sphingomonadaceae;g__Novosphingobium
moisture	-0.328329	0.038601	negative	0.328329	ASV_1194	k__Bacteria;p__Bacteroidota;c__Bacteroidia;o__Bacteroidales;f__Tannerellaceae;g__Parabacteroides
moisture	-0.337518	0.03318	negative	0.337518	ASV_1331	k__Bacteria;p__Actinobacteriota;c__Actinobacteria;o__Propionibacteriales;f__Nocardioidaceae;g__Nocardioides
moisture	-0.345607	0.02894	negative	0.345607	ASV_1	k__Bacteria;p__Firmicutes;c__Bacilli;o__Staphylococcales;f__Staphylococcaceae;g__Staphylococcus
moisture	-0.357883	0.023368	negative	0.357883	ASV_1683	k__Bacteria;p__Actinobacteriota;c__Actinobacteria;o__Micrococcales;f__Microbacteriaceae;g__Agromyces
moisture	-0.368465	0.019311	negative	0.368465	ASV_1276	Unassigned
moisture	-0.377255	0.016407	negative	0.377255	ASV_107	k__Bacteria;p__Firmicutes;c__Bacilli;o__Paenibacillales;f__Paenibacillaceae;g__Paenibacillus
moisture	-0.377255	0.016407	negative	0.377255	ASV_1105	k__Bacteria;p__Firmicutes;c__Bacilli;o__Lactobacillales;f__Lactobacillaceae;g__Ligilactobacillus;s__Lactobacillus_aviarius
moisture	-0.401328	0.010269	negative	0.401328	ASV_1370	k__Bacteria;p__Firmicutes;c__Bacilli;o__Exiguobacterales;f__Exiguobacteraceae;g__Exiguobacterium

## Sheet: fungal
physicochemical factors	r	p	linecolor	linesize	ASV	taxa
oil	0.34792	0.032318	positive	0.34792	ASV_121	k__Fungi;p__Basidiomycota;c__Malasseziomycetes;o__Malasseziales;f__Malasseziaceae;g__Malassezia;s__Malassezia_globosa
oil	0.321447	0.049078	positive	0.321447	ASV_159	k__Fungi;p__Basidiomycota;c__Agaricomycetes;o__Boletales;f__Sclerodermataceae;g__Scleroderma;s__Scleroderma_sp
oil	0.328716	0.043901	positive	0.328716	ASV_160	k__Fungi;p__Ascomycota
oil	0.320761	0.04959	positive	0.320761	ASV_235	k__Fungi;p__Ascomycota;c__Sordariomycetes;o__Hypocreales;f__Clavicipitaceae;g__Metarhizium;s__Metarhizium_anisopliae
oil	0.384399	0.017182	positive	0.384399	ASV_2564	k__Fungi
oil	0.376576	0.019788	positive	0.376576	ASV_258	k__Fungi;p__Ascomycota;c__Leotiomycetes;o__Helotiales;f__Helotiales_fam_Incertae_sedis;g__Mycoarthris
oil	0.36731	0.023295	positive	0.36731	ASV_26	k__Fungi;p__Ascomycota;c__Leotiomycetes;o__Erysiphales;f__Erysiphaceae;g__Blumeria;s__Blumeria_graminis
oil	0.321447	0.049078	positive	0.321447	ASV_321	k__Fungi;p__Ascomycota;c__Sordariomycetes;o__Sordariales;f__Podosporaceae;g__Podospora;s__Podospora_sp
oil	0.343907	0.034504	positive	0.343907	ASV_3704	k__Fungi
oil	0.324274	0.047009	positive	0.324274	ASV_371	k__Fungi
oil	0.348741	0.031885	positive	0.348741	ASV_417	k__Fungi;p__Ascomycota;c__Leotiomycetes;o__Thelebolales;f__Pseudeurotiaceae;g__Pseudogymnoascus;s__Pseudogymnoascus_roseus
oil	0.343499	0.034733	positive	0.343499	ASV_477	k__Fungi
oil	0.376576	0.019788	positive	0.376576	ASV_569	k__Fungi;p__Ascomycota;c__Leotiomycetes;o__Helotiales;f__Helotiaceae;g__Tetracladium;s__Tetracladium_marchalianum
oil	0.321447	0.049078	positive	0.321447	ASV_69	k__Fungi;p__Zoopagomycota;c__Zoopagomycota_cls_Incertae_sedis;o__Zoopagomycota_ord_Incertae_sedis;f__Zoopagomycota_fam_Incertae_sedis;g__Zoopagomycota_gen_Incertae_sedis;s__Zoopagomycota_sp
oil	0.333748	0.040583	positive	0.333748	ASV_71	k__Fungi;p__Basidiomycota;c__Malasseziomycetes;o__Malasseziales;f__Malasseziaceae;g__Malassezia;s__Malassezia_globosa
oil	0.375446	0.020191	positive	0.375446	ASV_712	k__Fungi;p__Ascomycota;c__Dothideomycetes;o__Pleosporales;f__Tetraplosphaeriaceae;g__Tetraploa;s__Tetraploa_pseudoaristata
oil	0.324274	0.047009	positive	0.324274	ASV_745	k__Fungi
oil	0.344433	0.034211	positive	0.344433	ASV_879	k__Fungi;p__Basidiomycota;c__Malasseziomycetes;o__Malasseziales;f__Malasseziaceae;g__Malassezia;s__Malassezia_furfur
oil	-0.353394	0.029521	negative	0.353394	ASV_1128	k__Fungi;p__Ascomycota;c__Saccharomycetes;o__Saccharomycetales;f__Dipodascaceae
oil	-0.364985	0.024252	negative	0.364985	ASV_1244	k__Fungi;p__Ascomycota;c__Dothideomycetes;o__Pleosporales;f__Pleosporaceae;g__Edenia
oil	-0.381921	0.017974	negative	0.381921	ASV_1647	k__Fungi
oil	-0.59319	8.7e-05	negative	0.59319	ASV_3	k__Fungi;p__Basidiomycota;c__Malasseziomycetes;o__Malasseziales;f__Malasseziaceae;g__Malassezia;s__Malassezia_globosa
oil	-0.375446	0.020191	negative	0.375446	ASV_479	k__Fungi
oil	-0.344157	0.034364	negative	0.344157	ASV_625	k__Fungi
moisture	0.468913	0.002982	positive	0.468913	ASV_50	k__Fungi;p__Ascomycota;c__Eurotiomycetes;o__Eurotiales;f__Aspergillaceae;g__Aspergillus;s__Aspergillus_reticulatus
moisture	0.421291	0.008435	positive	0.421291	ASV_106	k__Fungi;p__Ascomycota;c__Saccharomycetes;o__Saccharomycetales;f__Saccharomycetales_fam_Incertae_sedis;g__Starmerella;s__Starmerella_etchellsii
moisture	0.418327	0.008957	positive	0.418327	ASV_47	k__Fungi;p__Basidiomycota;c__Tremellomycetes;o__Filobasidiales;f__Filobasidiaceae;g__Filobasidium;s__Filobasidium_magnum
moisture	0.396303	0.013772	positive	0.396303	ASV_336	k__Fungi;p__Ascomycota;c__Pezizomycetes;o__Pezizales;f__Ascobolaceae;g__Ascobolus;s__Ascobolus_sp
moisture	0.378847	0.018999	positive	0.378847	ASV_246	k__Fungi;p__Basidiomycota;c__Ustilaginomycetes;o__Ustilaginales;f__Ustilaginaceae;g__Moesziomyces;s__Moesziomyces_aphidis
moisture	0.378804	0.019014	positive	0.378804	ASV_333	k__Fungi;p__Ascomycota;c__Saccharomycetes;o__Saccharomycetales;f__Metschnikowiaceae;g__Metschnikowia
moisture	0.375872	0.020038	positive	0.375872	ASV_133	k__Fungi
moisture	0.36444	0.024481	positive	0.36444	ASV_2032	k__Fungi;p__Ascomycota;c__Sordariomycetes;o__Hypocreales;f__Hypocreaceae;g__Trichoderma;s__Trichoderma_deliquescens
moisture	0.363544	0.024861	positive	0.363544	ASV_1	k__Fungi
moisture	0.361022	0.025957	positive	0.361022	ASV_1032	k__Fungi;p__Ascomycota;c__Eurotiomycetes;o__Eurotiales;f__Aspergillaceae;g__Aspergillus;s__Aspergillus_keratitidis
moisture	0.354096	0.029177	positive	0.354096	ASV_6	k__Fungi;p__Ascomycota;c__Dothideomycetes;o__Pleosporales;f__Pleosporaceae;g__Alternaria
moisture	0.353025	0.029703	positive	0.353025	ASV_127	k__Fungi;p__Ascomycota;c__Eurotiomycetes;o__Eurotiales;f__Aspergillaceae;g__Aspergillus;s__Aspergillus_hordei
moisture	0.327572	0.044685	positive	0.327572	ASV_186	k__Fungi;p__Ascomycota;c__Dothideomycetes;o__Pleosporales;f__Didymellaceae;g__Stagonosporopsis
moisture	0.324113	0.047125	positive	0.324113	ASV_25	k__Fungi;p__Ascomycota;c__Saccharomycetes;o__Saccharomycetales;f__Pichiaceae;g__Pichia;s__Pichia_kluyveri
moisture	0.322431	0.04835	positive	0.322431	ASV_3332	k__Fungi
moisture	0.322104	0.04859	positive	0.322104	ASV_31	k__Fungi
moisture	-0.323161	0.047815	negative	0.323161	ASV_1128	k__Fungi;p__Ascomycota;c__Saccharomycetes;o__Saccharomycetales;f__Dipodascaceae
moisture	-0.333356	0.040834	negative	0.333356	ASV_107	k__Fungi
moisture	-0.334187	0.040303	negative	0.334187	ASV_479	k__Fungi
moisture	-0.355675	0.028415	negative	0.355675	ASV_764	k__Fungi;p__Basidiomycota;c__Agaricomycetes;o__Polyporales;f__Polyporaceae;g__Trametes;s__Trametes_villosa
moisture	-0.364228	0.02457	negative	0.364228	ASV_180	k__Fungi;p__Ascomycota;c__Saccharomycetes;o__Saccharomycetales;f__Saccharomycetales_fam_Incertae_sedis;g__Candida;s__Candida_zeylanoides
moisture	-0.38475	0.017072	negative	0.38475	ASV_2361	k__Fungi
moisture	-0.397644	0.013426	negative	0.397644	ASV_1650	k__Fungi
